# Supplementary material for: Influence of the Cholinergic System on the Pathogenesis of Glioblastoma: Impact of the Neutrophil Granulocytes
Source: Int J Mol Sci. 2025 Dec 27;27(1):321. doi: 10.3390/ijms27010321 (PMC12785807; doi:10.3390/ijms27010321)
Supplement: Supplementary file 1 [file ijms-27-00321-s001.zip]

Archive with 2 entries (2 files):
- Suplemmentary Figure S1.pdf
- Suplemmentary Figure S2.pdf
